# Supplementary material for: Raman Spectroscopy Can Identify Acute and Persistent Biochemical Changes in Leukocytes From Patients With COVID‐19 and Non‐COVID‐19‐Associated Sepsis
Source: Biotechnol J. 2025 Sep 1;20(9):e70105. doi: 10.1002/biot.70105 (PMC12402750; doi:10.1002/biot.70105)
Supplement: Supplementary file 6 — Supporting File 6: biot70105‐sup‐0006‐TableS4.xlsx. [file BIOT-20-e70105-s001.xlsx]

## Sheet: Sheet1
			Adult (18-64 years)				Geriatric (65+ years)
			male		female		male		female
Task / Sepsis type		Phase	Sens	Spec	Sens	Spec	Sens	Spec	Sens	Spec
patients with sepsis vs healthy	non-COVID-19	T1: acute	1	0.95	0.86	1	1	1	0.89	1
	COVID-19		1	0.95	1	0	1	1	1	1
	both		1	0.95	1	0	1	1	1	1
	non-COVID-19	T2: subacute	1	0.95	1	0	0.91	1	1	1
	COVID-19		0.94	0.95	1	0	1	1	1	1
	both		1	0.86	1	0	1	1	1	1
	non-COVID-19	T4: late recovery	0.81	0.86	1	0	0.9	0.94	0.89	1
	COVID-19		0.75	0.86	0.83	0	0.88	1	0.67	1
	both		0.94	0.76	0.92	0	0.94	0.88	1	1
	non-COVID-19	T5: late recovery	0.81	0.95	0.89	0	0.9	0.94	1	1
	COVID-19		0.88	0.86	0.33	0	0.88	0.88	1	0.83
	both		0.94	0.76	0.87	0	1	0.69	1	0.83
COVID-19 associated sepsis vs non-COVID-19-associated sepsis		T1: acute	0.78	0.75	0.5	0.43	0.76	0.69	0.63	0.89
		T2: subacute	0.72	0.6	1	0.71	0.8	0.36	0.67	0.44
		T4: late recovery	0.81	0.94	0.83	0.86	0.88	0.7	0.67	0.78
		T5: late recovery	0.69	0.88	0.33	0.67	0.88	0.6	0.67	0.8
