# Supplementary material for: Raman Spectroscopy Can Identify Acute and Persistent Biochemical Changes in Leukocytes From Patients With COVID‐19 and Non‐COVID‐19‐Associated Sepsis
Source: Biotechnol J. 2025 Sep 1;20(9):e70105. doi: 10.1002/biot.70105 (PMC12402750; doi:10.1002/biot.70105)
Supplement: Supplementary file 7 — Supporting File 7: biot70105‐sup‐0007‐TableS5.xlsx: [file BIOT-20-e70105-s004.xlsx]

## Sheet: Sheet1
			BMI < 25 kg/m²		BMI >= 25 kg/m²
Task / Sepsis type		Phase	Sens	Spec	Sens	Spec
patients with sepsis vs healthy	non-COVID-19	T1: acute	1	0.952381	0.942857	1
	COVID-19		1	0.904762	1	1
	both		1	0.904762	1	1
	non-COVID-19	T2: subacute	0.9	0.904762	1	1
	COVID-19		1	0.904762	0.975	1
	both		1	0.857143	1	0.956522
	non-COVID-19	T4: late recovery	0.875	0.761905	0.884615	1
	COVID-19		1	0.857143	0.758621	0.956522
	both		0.85	0.761905	0.981818	0.869565
	non-COVID-19	T5: late recovery	0.75	0.904762	0.958333	0.956522
	COVID-19		0.666667	0.714286	0.8	0.956522
	both		0.894737	0.619048	0.962963	0.826087
COVID-19 associated sepsis vs non-COVID-19-associated sepsis		T1: acute	0.666667	0.7	0.72093	0.714286
		T2: subacute	0.833333	0.6	0.775	0.5
		T4: late recovery	0.75	1	0.827586	0.730769
		T5: late recovery	0.666667	0.75	0.666667	0.75
